# Supplementary material for: Optimization of LDO-Pectin Synthesis Conditions for the Removal of Metals from Wastewater: A Comparison of Response Surface Methods and Taguchi Approaches
Source: Polymers (Basel). 2023 Sep 15;15(18):3778. doi: 10.3390/polym15183778 (PMC10537719; doi:10.3390/polym15183778)
Supplement: Supplementary file 1 [file polymers-15-03778-s001.zip]

Archive with 1 entries (1 files):
- polymers-2588448-supplementary.pdf
